# Supplementary material for: Multi-Organ Increase in Norepinephrine Levels after Central Leptin Administration and Diet-Induced Obesity
Source: Int J Mol Sci. 2023 Nov 29;24(23):16909. doi: 10.3390/ijms242316909 (PMC10706686; doi:10.3390/ijms242316909)
Supplement: Supplementary file 1 [file ijms-24-16909-s001.zip]

Archive with 1 entries (1 files):
- ijms-2685613-supplementary.pdf
